# Supplementary material for: Selective Binding and Redox-Activity on Parallel G-Quadruplexes by Pegylated Naphthalene Diimide-Copper Complexes
Source: Molecules. 2021 Aug 19;26(16):5025. doi: 10.3390/molecules26165025 (PMC8397950; doi:10.3390/molecules26165025)
Supplement: Supplementary file 1 [file molecules-26-05025-s001.zip]

Archive with 1 entries (1 files):
- molecules-1291831-supplementary.pdf
